# Supplementary material for: Removal of Diverse and Abundant ARGs by MF-NF Process from Pig Manure and Digestate
Source: Membranes (Basel). 2022 Jun 27;12(7):661. doi: 10.3390/membranes12070661 (PMC9317629; doi:10.3390/membranes12070661)
Supplement: Supplementary file 1 [file membranes-12-00661-s001.zip]

Archive with 1 entries (1 files):
- membranes-1761282-supplementary.pdf
